# Supplementary material for: Synthesis of Tailored Perfluoro Unsaturated Monomers for Potential Applications in Proton Exchange Membrane Preparation
Source: Molecules. 2021 Sep 15;26(18):5592. doi: 10.3390/molecules26185592 (PMC8470954; doi:10.3390/molecules26185592)
Supplement: Supplementary file 1 [file molecules-26-05592-s001.zip]

Archive with 1 entries (1 files):
- molecules-1340622-supplementary.pdf
